# Supplementary material for: Soil pH mediates the balance between stochastic and deterministic assembly of bacteria
Source: ISME J. 2018 Mar 7;12(4):1072–83. doi: 10.1038/s41396-018-0082-4 (PMC5864241; doi:10.1038/s41396-018-0082-4)
Supplement: Supplementary file 2 — Supplementary R codes [file 41396_2018_82_MOESM2_ESM.txt]

rm(list=ls())

data.set.name = 'test'

setwd("D:\\easton",sep=""))

#############
# start here if reading OTU table as a table and rarefying
############

library("vegan")

# read in OTU table and convert to a data.frame

otu = as.data.frame(read.table(paste(data.set.name,"_otu_table.txt",sep=""),sep="\t",header=T,row.names=1))
row.names(otu) = gsub(pattern = "-",replacement = ".",x = row.names(otu))
dim(otu)
otu[c(1,2,(nrow(otu)-2):nrow(otu)),c(1,2,(ncol(otu)-2):ncol(otu))]
range(otu)
str(otu)

min.abund.after.rare = 1

otus.seq.counts = apply(otu,2,sum)
length(otus.seq.counts)
range(otus.seq.counts)


seqs.per.samp = apply(otu,1,sum)
hist(seqs.per.samp)
range(seqs.per.samp)


# all OTUs have abundance of 1 or greater already, so no dropping OTUs 
write.csv(otu,paste(data.set.name,"_OTU_rarefied_",unique(seqs.per.samp),".csv",sep=""),quote=F)
rm('otu')

#############
# start here if reading rarefied OTU table and matching to phylogeny and estimating richness, phylo diversity and SES.MNTD
############

rare.depth = 95##Subsampling seuqnce depth

otu = read.csv(paste(data.set.name,"_OTU_rarefied_",rare.depth,".csv",sep=""),row.names=1) 
otu[1:5,1:5]
dim(otu)


sample.seq.counts = apply(otu,1,sum)
range(sample.seq.counts)


otus.seq.counts = apply(otu,2,sum)
length(otus.seq.counts)
range(otus.seq.counts)


###########
# read in phylo and match
###########

library(picante)

phylo = read.tree(paste(data.set.name,"_phy_tree.nwk",sep=""))
phylo

match.phylo.otu = match.phylo.data(phylo, t(otu)); # species as rows, samples as columns for otu table
str(match.phylo.otu); 

# no otus dropped from the otu table, so only writing the trimmed phylogeny
write.tree(match.phylo.otu$phy,paste(data.set.name,"_tree_matched_to_rarified_otu_table.tre",sep=""))

###########
# phylo diversity, species richness, and SES.MNTD
###########

phylo.div = pd(t(match.phylo.otu$data),match.phylo.otu$phy,include.root = F)
phylo.div

write.csv(phylo.div,paste(data.set.name,"_PD_SR_Rare_",rare.depth,".csv",sep=""),row.names=T,quote=F)

ses_mntd<-ses.mntd(t(match.phylo.otu$data),cophenetic(match.phylo.otu$phy),null.model="taxa.labels",runs=999)
ses_mntd  

write.csv(ses_mntd,paste(data.set.name,"_SES_MNTD_Rare_",rare.depth,".csv",sep=""),row.names=T,quote=F)


############
# read in rarefied OTU table
###########

rare.depth = 95

otu = read.csv(paste(data.set.name,"_OTU_rarefied_",rare.depth,".csv",sep=""),row.names=1) 
otu[1:5,1:5]
dim(otu)

sample.seq.counts = apply(otu,1,sum)
range(sample.seq.counts)

otus.seq.counts = apply(otu,2,sum)
length(otus.seq.counts)
range(otus.seq.counts)


###########
# read in phylo and match
###########

phylo = read.tree(paste(data.set.name,"_tree_matched_to_rarified_otu_table.tre",sep=""))
phylo

match.phylo.otu = match.phylo.data(phylo, t(otu)); # species as rows, samples as columns for otu table
str(match.phylo.otu); 

beta.mntd.weighted = as.matrix(comdistnt(t(match.phylo.otu$data),cophenetic(match.phylo.otu$phy),abundance.weighted=T));
dim(beta.mntd.weighted);
beta.mntd.weighted[1:5,1:5];
write.csv(beta.mntd.weighted,'betaMNTD_weighted.csv',quote=F);

identical(colnames(match.phylo.otu$data),colnames(beta.mntd.weighted)); # just a check, should be TRUE
identical(colnames(match.phylo.otu$data),rownames(beta.mntd.weighted)); # just a check, should be TRUE

# calculate randomized betaMNTD

beta.reps = 999; # number of randomizations

rand.weighted.bMNTD.comp = array(c(-999),dim=c(ncol(match.phylo.otu$data),ncol(match.phylo.otu$data),beta.reps));
dim(rand.weighted.bMNTD.comp);

for (rep in 1:beta.reps) {
  
  rand.weighted.bMNTD.comp[,,rep] = as.matrix(comdistnt(t(match.phylo.otu$data),taxaShuffle(cophenetic(match.phylo.otu$phy)),abundance.weighted=T,exclude.conspecifics = F));
  
  print(c(date(),rep));
  
}

weighted.bNTI = matrix(c(NA),nrow=ncol(match.phylo.otu$data),ncol=ncol(match.phylo.otu$data));
dim(weighted.bNTI);

for (columns in 1:(ncol(match.phylo.otu$data)-1)) {
  for (rows in (columns+1):ncol(match.phylo.otu$data)) {
    
    rand.vals = rand.weighted.bMNTD.comp[rows,columns,];
    weighted.bNTI[rows,columns] = (beta.mntd.weighted[rows,columns] - mean(rand.vals)) / sd(rand.vals);
    rm("rand.vals");
    
  };
};

rownames(weighted.bNTI) = colnames(match.phylo.otu$data);
colnames(weighted.bNTI) = colnames(match.phylo.otu$data);
weighted.bNTI;
write.csv(weighted.bNTI,"weighted_bNTI.csv",quote=F);

pdf("weighted_bNTI_Histogram.pdf")
  hist(weighted.bNTI)
dev.off()
